# Supplementary material for: A network of coiled-coil and actin-like proteins controls the cellular organization of magnetosome organelles in deep-branching magnetotactic bacteria
Source: Nat Commun. 2025 Dec 11;16:11453. doi: 10.1038/s41467-025-66326-2 (PMC12748827; doi:10.1038/s41467-025-66326-2)
Supplement: Supplementary file 4 — Source Data [file 41467_2025_66326_MOESM4_ESM.xlsx]

## Sheet: Figure 2A
Data for Figure 2A
	Figure 2A
	0	0.1	0.15	0.2	0.25	0.3	0.35	0.4	0.45
	1.39	1.26	1.21	1.19	1.14	1.1	1.09	1.09	1.07
	1.36	1.27	1.21	1.09	1.17	1.07	1.07	1.06	1.08
	1.35	1.26	1.2	1.15	1.17	1.08	1.06	1.07	1.1
Raw Data:
H2 %	0			0.1			0.15			0.2			0.25			0.3			0.35			0.4			0.45
Date:	1	2	3	1	2	3	1	2	3	1	2	3	1	2	3	1	2	3	1	2	3	1	2	3	1	2	3
ODs
05.24.2021 16:17	0.016	0.02	0.03	0.008	0.009	0.008	0.008	0.014	0.014	0.013	0.025	0.014	0.01	0.006	0.009	0.015	0.008	0.008	16	0.018	0.021	0.016	0.009	0.01	0.022	0.01	0.022
05.25.2021 12:45	0.02	0.027	0.028	0.013	0.013	0.016	0.017	0.021	0.023	0.02	0.034	0.017	0.013	0.013	0.014	0.02	0.011	0.016	0.023	0.02	0.04	0.022	0.011	0.011	0.023	0.016	0.035
05.26.2021 12:04	0.053	0.062	0.061	0.04	0.041	0.038	0.067	0.058	0.076	0.059	0.048	0.048	0.044	0.059	0.016	0.05	0.02	0.044	0.07	0.04	0.054	0.065	0.021	0.05	0.052	0.019	0.094
05.27.2021 10:40	0.185	0.202	0.195	0.159	0.165	0.149	0.256	0.214	0.265	0.217	0.148	0.182	0.18	0.24	0.026	0.18	0.079	0.172	0.234	0.136	0.151	0.238	0.079	0.202	0.193	0.051	0.298
05.28.2021 09:05	0.416	0.422	0.41	0.402	0..406	0.39	0.428	0.42	0.44	0.422	0.39	0.41	0.404	0.414	0.073	0.412	0.278	0.41	0.442	0.384	0.406	0.446	0.268	0.438	0.436	0.18	0.456
05.28.2021 16:49	0.476	0.468	0.46	0.45	0.448	0.442	0.464	0.462	0.474	0.456	0.446	0.462	0.452	0.442	0.11	0.458	0.372	0.46	0.48	0.456	0.472	0.48	0.358	0.482	0.482	0.26	0.478
Cmags
05.26.2021 12:04	1.31	1.34	1.3	1.13	1.12	1.08	1.17	1.13	1.2	1.12	1.06	1.06	1.07	1.2	–	1.08	–	1.05	1.06	1.05	1.06	1.05	–	1.06	1.06	–	1.11
05.27.2021 10:40	1.39	1.34	1.32	1.32	1.32	1.34	1.25	1.31	1.26	1.25	1.24	1.27	1.3	1.28	–	1.23	1.13	1.18	1.18	1.14	1.15	1.15	1.11	1.15	1.19	1.06	1.13
05.28.2021 09:05	1.36	1.34	1.35	1.25	1.26	1.25	1.18	1.2	1.18	1.19	1.09	1.12	1.13	1.18	1.18	1.1	1.11	1.08	1.09	1.07	1.06	1.1	1.11	1.07	1.07	1.1	1.1
05.28.2021 16:49	1.39	1.36	1.35	1.26	1.27	1.26	1.21	1.21	1.2	1.2	1.09	1.15	1.14	1.17	1.17	1.1	1.07	1.08	1.11	1.08	1.07	1.09	1.06	1.07	1.09	1.08	1.1

## Sheet: Figure 2B
Data used for Figure 2B
Cmags of cultures with N2 or H2 in headspace grown shaking on a wheel
2021-09-04	H2 Shaking			N2 Shaking
Bio replicates:	1	2	3	1	2	3
Time point 1	1.02	1	1.01	1.67	1.62	1.6
Time point 2	1.02	1	1	1.67	1.62	1.6
Average	1.02	1	1.005	1.67	1.62	1.6

## Sheet: Figure 2D
Data for Figure 2D:
ODs		Hydrogen bio replicates:			Doubling times:						Nitrogen bio replicates:			Doubling times:
Time	Hour	H2-1	H2-2	H2-3	DT1	DT2	DT3				N2-1	N2-2	N2-3	DT1	DT2	DT3
2022-11-08 11:34:00	0
2022-11-08 12:05:00	0.516667	0.01	0.01	0.012							0.012	0.001	0.005
2022-11-08 18:16:00	6.7	0.01	0.01	0.012							0.012	0.001	0.005
2022-11-09 00:07:00	12.55	0.013	0.014	0.013				Ave1	Ave2	Ave3	0.014	0.002	0.005
2022-11-09 07:13:00	19.65	0.032	0.03	0.03	5.46284	6.45663	5.88444				0.015	0.004	0.005				Ave1	Ave2	Ave3
2022-11-09 12:07:00	24.55	0.058	0.054	0.053	5.71051	5.77775	5.96752	5.66377	6.01357	5.85288	0.019	0.005	0.006
2022-11-09 17:00:00	29.4333	0.105	0.093	0.096	5.7025	6.22597	5.69732				0.03	0.005	0.009	11.0637
2022-11-10 00:10:00	36.6	0.248	0.226	0.224	5.77922	5.59394	5.86224				0.047	0.011	0.016	7.79809	6.53268	8.09146	8.47452	7.52493	7.9345
2022-11-10 06:42:00	43.1333	0.394	0.388	0.388							0.084	0.022	0.028	7.65972	9.00608	8.81336
2022-11-10 12:44:00	49.1667	0.464	0.472	0.492							0.145	0.035	0.045	8.28488	6.08244	6.30231
2022-11-10 18:18:00	54.7333	0.526	0.544	0.548							0.231	0.066	0.083	8.63079	6.5836	7.83013
2022-11-11 00:22:00	60.8	0.566	0.602	0.606							0.376	0.125	0.142		7.94761	8.00013
2022-11-11 05:59:00	66.4167	0.57	0.608	0.612							0.454	0.204	0.231		8.00494	8.72658
2022-11-11 12:19:00	72.75	0.568	0.61	0.612							0.518	0.353	0.382
2022-11-11 18:46:00	79.2	0.568	0.612	0.608							0.58	0.46	0.466
2022-11-12 00:17:00	84.7167	0.544	0.604	0.602							0.58	0.516	0.52				** Doubling times were calculated throughout growth but only exponential/ log growth phase doubling times were used for Figure 2D
Log10 of OD
Time	Hour	H2-1	H2-2	H2-3						Hour	N2-1	N2-2	N2-3
2022-11-08 11:34:00	0									0
2022-11-08 12:05:00	0.516667	-2	-2	-1.92082						0.516667	-1.92082	-3	-2.30103
2022-11-08 18:16:00	6.7	-2	-2	-1.92082						6.7	-1.92082	-3	-2.30103
2022-11-09 00:07:00	12.55	-1.88606	-1.85387	-1.88606						12.55	-1.85387	-2.69897	-2.30103
2022-11-09 07:13:00	19.65	-1.49485	-1.52288	-1.52288						19.65	-1.82391	-2.39794	-2.30103
2022-11-09 12:07:00	24.55	-1.23657	-1.26761	-1.27572						24.55	-1.72125	-2.30103	-2.22185
2022-11-09 17:00:00	29.4333	-0.978811	-1.03152	-1.01773						29.4333	-1.52288	-2.30103	-2.04576
2022-11-10 00:10:00	36.6	-0.605548	-0.645892	-0.649752						36.6	-1.3279	-1.95861	-1.79588
2022-11-10 06:42:00	43.1333	-0.404504	-0.411168	-0.411168						43.1333	-1.07572	-1.65758	-1.55284
2022-11-10 12:44:00	49.1667	-0.333482	-0.326058	-0.308035						49.1667	-0.838632	-1.45593	-1.34679
2022-11-10 18:18:00	54.7333	-0.279014	-0.264401	-0.261219						54.7333	-0.636388	-1.18046	-1.08092
2022-11-11 00:22:00	60.8	-0.247184	-0.220404	-0.217527						60.8	-0.424812	-0.90309	-0.847712
2022-11-11 05:59:00	66.4167	-0.244125	-0.216096	-0.213249						66.4167	-0.342944	-0.69037	-0.636388
2022-11-11 12:19:00	72.75	-0.245652	-0.21467	-0.213249						72.75	-0.28567	-0.452225	-0.417937
2022-11-11 18:46:00	79.2	-0.245652	-0.213249	-0.216096						79.2	-0.236572	-0.337242	-0.331614
2022-11-12 00:17:00	84.7167	-0.264401	-0.218963	-0.220404						84.7167	-0.236572	-0.28735	-0.283997

## Sheet: Figure 2F, Figure 5M
WT only used in Fig 2F
∆mad28, ∆mamK and WT data used in Figure 5M
		Biological Replicates:			Biological Replicates:			Biological Replicates:
ODs	Time	∆m28-1	∆m28-2	∆m28-3	∆mamK-1	∆mamK-2	∆mamK-3	WT-1	WT-2	WT-3
2023-11-28 13:58:00	0	0.031	0.032	0.026	0.041	0.045	0.024	0.024	0.047	0.026
2023-11-28 18:12:00	4.23333	0.041	0.045	0.037	0.048	0.053	0.034	0.032	0.051	0.036
2023-11-28 22:38:00	8.66667	0.057	0.061	0.051	0.062	0.053	0.047	0.053	0.068	0.055
2023-11-29 06:23:00	16.4167	0.105	0.11	0.101	0.103	0.095	0.093	0.095	0.11	0.099
2023-11-29 10:55:00	20.95	0.157	0.162	0.159	0.149	0.134	0.134	0.144	0.156	0.149
2023-11-29 15:25:00	25.45	0.234	0.238	0.234	0.202	0.178	0.182	0.218	0.231	0.219
2023-11-29 19:08:00	29.1667	0.285	0.289	0.284	0.259	0.246	0.249	0.272	0.294	0.273
2023-11-29 23:13:00	33.25	0.355	0.359	0.357	0.345	0.324	0.334	0.333	0.354	0.343
2023-11-30 06:52:00	40.9	0.484	0.486	0.484	0.456	0.448	0.45	0.464	0.482	0.466
Cmags	Time	∆m28-1	∆m28-2	∆m28-3	∆mamK-1	∆mamK-2	∆mamK-3	WT-1	WT-2	WT-3
2023-11-28 13:58:00	0
2023-11-28 18:12:00	4.23333
2023-11-28 22:38:00	8.66667
2023-11-29 06:23:00	16.4167	1	1	1	1	1	1.01075	1	1	1
2023-11-29 10:55:00	20.95	1	1	1	1.0473	1.02985	1.08462	1.04965	1.09272	1.05517
2023-11-29 15:25:00	25.45	1.0303	1.03814	1.03509	1.2246	1.19298	1.27108	1.17157	1.16176	1.1401
2023-11-29 19:08:00	29.1667	1.03203	1.03158	1.03584	1.2827	1.29018	1.31982	1.13672	1.3834	1.3834
2023-11-29 23:13:00	33.25	1.03143	1.0338	1.03134	1.35099	1.33333	1.38194	1.3834	1.38961	1.38961
2023-11-30 06:52:00	40.9	1.01667	1.02917	1.0251	1.445	1.41538	1.48958	1.38961	1.38095	1.41

## Sheet: Figure 3C
Data used for Figure 3C
Sample		# of total magnetosomes		Sample		# of total magnetosomes					Figure 3C
AK80-EARLY	Cell 1	3		AK80-LATE	Cell 1	12					Magnetosome/Cell
	Cell2	1			Cell2	12					Early	Late
	Cell 3	5			Cell 3	7					3	12
	Cell 4	3			Cell 4	12					1	12
	Cell 5	5			Cell 5	12					5	7
	Cell 6	3			Cell 6	7					3	12
	Cell 7	4			Cell 7	14					5	12
	Cell 8	1			Cell 8	8					3	7
	Cell 9	4			Cell 9	10					4	14
	Cell 10	0			Cell 10	12					1	8
	Cell 11	0			Cell 11	4					4	10
	Cell 12	1			Cell 12	12					0	12
	Cell 13	4			Cell 13	5					0	4
	Cell 14	10			Cell 14	12					1	12
	Cell 15	4			Cell 15	7					4	5
	Cell 16	4			Cell 16	19					10	12
	Cell 17	3			Cell 17	7					4	7
	Cell 18	2			Cell 18	16					4	19
	Cell 19	5			Cell 19	5					3	7
	Cell 20	9			Cell 20	6					2	16
	Cell 21	3			Cell 21	11					5	5
	Cell 22	7			Cell 22	9					9	6
	Cell 23	3			Cell 23	13					3	11
	Cell 24	4			Cell 24	4					7	9
	Cell 25	5			Cell 25	8					3	13
	Cell 26	3			Cell 26	11					4	4
	Cell 27	7			Cell 27	8					5	8
	Cell 28	1			Cell 28	14					3	11
	Cell 29	2			Cell 29	11					7	8
	Cell 30	2			Cell 30	6					1	14
	Cell 31	3			Cell 31	5					2	11
	Cell 32	2			Cell 32	18					2	6
	Cell 33	4			Cell 33	11					3	5
	Cell 34	2			Cell 34	9					2	18
	Cell 35	0			Cell 35	5					4	11
	Cell 36	2			Cell 36	8					2	9
	Cell 37	3			Cell 37	6					0	5
	Cell 38	7			Cell 38	12					2	8
	Cell 39	3			Cell 39	12					3	6
	Cell 40	5			Cell 40	8					7	12
	Cell 41	1			Cell 41	12					3	12
	Cell 42	1			Cell 42	8					5	8
	Cell 43	1			Cell 43	7					1	12
	Cell 44	2			Cell 44	9					1	8
	Cell 45	3			Cell 45	8					1	7
	Cell 46	1			Cell 46	12					2	9
	Cell 47	2			Cell 47	8					3	8
	Cell 48	1			Cell 48	8					1	12
	Cell 49	3			Cell 49	11					2	8
	Cell 50	2			Cell 50	9					1	8
	Cell 51	3			Cell 51	12					3	11
	Cell 52	5			Cell 52	11					2	9
	Cell 53	0			Cell 53	5					3	12
	Cell 54	2			Cell 54	12					5	11
	Cell 55	5			Cell 55	11					0	5
	Cell 56	2			Cell 56	14					2	12
	Cell 57	8			Cell 57	11					5	11
	Cell 58	2			Cell 58	10					2	14
	Cell 59	7			Cell 59	14					8	11
	Cell 60	2			Cell 60	11					2	10
	Cell 61	4			Cell 61	12					7	14
	Cell 62	2			Cell 62	14					2	11
	Cell 63	2			Cell 63	15					4	12
	Cell 64	4			Cell 64	7					2	14
	Cell 65	4			Cell 65	13					2	15
	Cell 66	3			Cell 66	9					4	7
	Cell 67	4			Cell 67	8					4	13
	Cell 68	4			Cell 68	16					3	9
	Cell 69	4			Cell 69	14					4	8
	Cell 70	12			Cell 70	8					4	16
	Cell 71	6			Cell 71	5					4	14
	Cell 72	3			Cell 72	11					12	8
	Cell 73	6			Cell 73	6					6	5
	Cell 74	4			Cell 74	12					3	11
	Cell 75	0			Cell 75	19					6	6
	Cell 76	5			Cell 76	6					4	12
	Cell 77	4			Cell 77	13					0	19
	Cell 78	2			Cell 78	9					5	6
	Cell 79	5			Cell 79	15					4	13
	Cell 80	10			Cell 80	11					2	9
	Cell 81	6			Cell 81	8					5	15
	Cell 82	0			Cell 82	9					10	11
	Cell 83	0			Cell 83	8					6	8
	Cell 84	0			Cell 84	10					0	9
	Cell 85	4			Cell 85	13					0	8
	Cell 86	1			Cell 86	10					0	10
	Cell 87	8			Cell 87	9					4	13
	Cell 88	1			Cell 88	13					1	10
	Cell 89	5			Cell 89	16					8	9
	Cell 90	9			Cell 90	9					1	13
	Cell 91	4			Cell 91	6					5	16
	Cell 92	4			Cell 92	7					9	9
	Cell 93	2			Cell 93	13					4	6
	Cell 94	3			Cell 94	13					4	7
	Cell 95	6			Cell 95	9					2	13
	Cell 96	4			Cell 96	17					3	13
	Cell 97	0			Cell 97	9					6	9
	Cell 98	3			Cell 98	16					4	17
	Cell 99	2			Cell 99	10					0	9
	Cell 100	8			Cell 100	8					3	16
	Cell 101	5			Cell 101	12					2	10
	Cell 102	1			Cell 102	11					8	8
	Cell 103	4			Cell 103	12					5	12
	Cell 104	2			Cell 104	9					1	11
	Cell 105	4			Cell 105	14					4	12
	Cell 106	5			Cell 106	10					2	9
	Cell 107	2			Cell 107	17					4	14
	Cell 108	1			Cell 108	10					5	10
	Cell 109	3			Cell 109	13					2	17
	Cell 110	5			Cell 110	14					1	10
	Cell 111	1			Cell 111	8					3	13
	Cell 112	2			Cell 112	13					5	14
	Cell 113	4			Cell 113	11					1	8
	Cell 114	6			Cell 114	16					2	13
	Cell 115	6			Cell 115	11					4	11
	Cell 116	4			Cell 116	10					6	16
	Cell 117	3			Cell 117	12					6	11
	Cell 118	4			Cell 118	10					4	10
	Cell 119	1			Cell 119	15					3	12
	Cell 120	4			Cell 120	13					4	10
	Cell 121	4			Cell 121	10					1	15
	Cell 122	2			Cell 122	11					4	13
	Cell 123	5			Cell 123	14					4	10
	Cell 124	2			Cell 124	7					2	11
	Cell 125	2			Cell 125	11					5	14
	Cell 126	2			Cell 126	14					2	7
	Cell 127	2			Cell 127	14					2	11
	Cell 128	3			Cell 128	12					2	14
	Cell 129	3			Cell 129	11					2	14
	Cell 130	1			Cell 130	13					3	12
	Cell 131	1			Cell 131	11					3	11
	Cell 132	0			Cell 132	11					1	13
	Cell 133	0			Cell 133	14					1	11
	Cell 134	7			Cell 134	12					0	11
	Cell 135	2			Cell 135	10					0	14
	Cell 136	2			Cell 136	8					7	12
	Cell 137	3			Cell 137	13					2	10
	Cell 138	5			Cell 138	6					2	8
	Cell 139	0			Cell 139	10					3	13
	Cell 140	9			Cell 140	13					5	6
	Cell 141	6			Cell 141	9					0	10
	Cell 142	7			Cell 142	14					9	13
	Cell 143	1			Cell 143	14					6	9
	Cell 144	0			Cell 144	10					7	14
	Cell 145	2			Cell 145	6					1	14
	Cell 146	3			Cell 146	12					0	10
	Cell 147	5			Cell 147	8					2	6
	Cell 148	8			Cell 148	11					3	12
	Cell 149	1			Cell 149	11					5	8
	Cell 150	3			Cell 150	12					8	11
	Cell 151	0			Cell 151	7					1	11
	Cell 152	1			Cell 152	14					3	12
	Cell 153	1			Cell 153	8					0	7
	Cell 154	5			Cell 154	8					1	14
	Cell 155	1			Cell 155	14					1	8
	Cell 156	0			Cell 156	10					5	8
	Cell 157	10			Cell 157	10					1	14
	Cell 158	4			Cell 158	13					0	10
	Cell 159	2			Cell 159	10					10	10
	Cell 160	1			Cell 160	12					4	13
	Cell 161	2			Cell 161	10					2	10
	Cell 162	2			Cell 162	8					1	12
	Cell 163	0			Cell 163	14					2	10
	Cell 164	9			Cell 164	10					2	8
	Cell 165	2			Cell 165	13					0	14
	Cell 166	2			Cell 166	9					9	10
	Cell 167	2			Cell 167	12					2	13
	Cell 168	2			Cell 168	10					2	9
	Cell 169	3			Cell 169	9					2	12
	Cell 170	2			Cell 170	10					2	10
	Cell 171	5			Cell 171	8					3	9
	Cell 172	3			Cell 172	10					2	10
	Cell 173	7			Cell 173	14					5	8
	Cell 174	5			Cell 174	18					3	10
	Cell 175	6			Cell 175	5					7	14
	Cell 176	6			Cell 176	7					5	18
	Cell 177	6			Cell 177	6					6	5
	Cell 178	0			Cell 178	11					6	7
	Cell 179	1			Cell 179	9					6	6
	Cell 180	3			Cell 180	13					0	11
	Cell 181	3			Cell 181	11					1	9
	Cell 182	5			Cell 182	13					3	13
	Cell 183	3			Cell 183	7					3	11
	Cell 184	3			Cell 184	6					5	13
	Cell 185	4			Cell 185	18					3	7
	Cell 186	3			Cell 186	9					3	6
	Cell 187	6			Cell 187	10					4	18
	Cell 188	2			Cell 188	10					3	9
	Cell 189	2			Cell 189	12					6	10
	Cell 190	2			Cell 190	9					2	10
	Cell 191	3			Cell 191	17					2	12
	Cell 192	4			Cell 192	7					2	9
	Cell 193	3			Cell 193	12					3	17
	Cell 194	6			Cell 194	12					4	7
	Cell 195	1			Cell 195	8					3	12
	Cell 196	3			Cell 196	17					6	12
	Cell 197	1			Cell 197	7					1	8
	Cell 198	0			Cell 198	8					3	17
	Cell 199	1			Cell 199	21					1	7
	Cell 200	0			Cell 200	13					0	8
	Cell 201	1			Cell 201	13					1	21
	Cell 202	0			Cell 202	14					0	13
	Cell 203	0			Cell 203	7					1	13
	Cell 204	9			Cell 204	14					0	14
					Cell 205	7					0	7
	Median:	3			Cell 206	14					9	14
	Ave:	3.26471			Cell 207	7						7
					Cell 208	13						14
					Cell 209	8						7
					Cell 210	15						13
					Cell 211	9						8
					Cell 212	10						15
					Cell 213	12						9
					Cell 214	13						10
					Cell 215	15						12
					Cell 216	10						13
					Cell 217	14						15
					Cell 218	10						10
					Cell 219	12						14
												10
												12
					Median:	11
					Average:	10.758

## Sheet: Figure 3D-F
Data used for Figures 3D-F
														Figure 3D				Figure 3E
AK80_EARLY						AK80_Late								Magnetosome length				Crystal Shape factor				Figure 3F-i
Crystal #	Mag Length	Mag Width	Length/Width	Immature? (yes=1)		Crystal #	Mag Length	Mag Width	Length/Width	Immature? (yes=1)				Early	Late			Early	Late			Mag Length	Mag Width
1	23.844	23.844	1	1		1	60.553	29.897	2.02539	0				23.844	60.553			1	2.02539		Early Crystals:	23.844	23.844
2	28.554	22.411	1.27411	1		2	46.96	33.129	1.41749	0				28.554	46.96			1.27411	1.41749			28.554	22.411		Figure 3F-ii
3	72.999	33.839	2.15724	0		3	60.34	35.444	1.7024	0				72.999	60.34			2.15724	1.7024			72.999	33.839		Immature crystals
4	37.769	26.565	1.42176	1		4	54.932	31.789	1.72802	0				37.769	54.932			1.42176	1.72802			37.769	26.565		Early	Late
5	46.837	30.318	1.54486	0		5	68.255	31.08	2.19611	0				46.837	68.255			1.54486	2.19611			46.837	30.318		52.8302	19.6262
6	23.365	22.227	1.0512	1		6	84.854	26.517	3.19998	0				23.365	84.854			1.0512	3.19998			23.365	22.227
7	13.384	11.958	1.11925	1		7	55.506	30.663	1.81019	0				13.384	55.506			1.11925	1.81019			13.384	11.958
8	48.337	31.111	1.55369	0		8	48.539	31.15	1.55823	0				48.337	48.539			1.55369	1.55823			48.337	31.111
9	30.081	26.037	1.15532	1		9	79.015	33.38	2.36714	0				30.081	79.015			1.15532	2.36714			30.081	26.037
10	91.289	30.885	2.95577	0		10	57.897	28.551	2.02784	0				91.289	57.897			2.95577	2.02784			91.289	30.885
11	64.233	38.777	1.65647	0		11	55.152	31.606	1.74499	0				64.233	55.152			1.65647	1.74499			64.233	38.777
12	23.904	22.284	1.0727	1		12	54.799	36.68	1.49397	0				23.904	54.799			1.0727	1.49397			23.904	22.284
13	19.274	18.224	1.05762	1		13	67.077	31.603	2.12249	0				19.274	67.077			1.05762	2.12249			19.274	18.224
14	19.002	16.952	1.12093	1		14	69.823	32.953	2.11887	0				19.002	69.823			1.12093	2.11887			19.002	16.952
15	26.949	25.272	1.06636	1		15	50.316	27.424	1.83474	0				26.949	50.316			1.06636	1.83474			26.949	25.272
16	13.493	12.765	1.05703	1		16	32.874	19.364	1.69769	1				13.493	32.874			1.05703	1.69769			13.493	12.765
17	22.946	21.677	1.05854	1		17	52.919	26.866	1.96974	0				22.946	52.919			1.05854	1.96974			22.946	21.677
18	28.865	27.595	1.04602	1		18	66.991	31.059	2.15689	0				28.865	66.991			1.04602	2.15689			28.865	27.595
19	26.107	21.589	1.20927	1		19	62.403	31.268	1.99575	0				26.107	62.403			1.20927	1.99575			26.107	21.589
20	60.538	33.076	1.83027	0		20	56.4	33.806	1.66834	0				60.538	56.4			1.83027	1.66834			60.538	33.076
21	23.902	22.667	1.05448	1		21	45.453	30.71	1.48007	0				23.902	45.453			1.05448	1.48007			23.902	22.667
22	16.817	16.105	1.04421	1		22	41.109	26.359	1.55958	0				16.817	41.109			1.04421	1.55958			16.817	16.105
23	38.247	28.525	1.34082	1		23	44	22.439	1.96087	1				38.247	44			1.34082	1.96087			38.247	28.525
24	51.142	28.037	1.82409	0		24	55.255	23.903	2.31163	0				51.142	55.255			1.82409	2.31163			51.142	28.037
25	16.833	14.818	1.13598	1		25	76.891	30.372	2.53164	0				16.833	76.891			1.13598	2.53164			16.833	14.818
26	18.624	16.725	1.11354	1		26	60.838	28.834	2.10994	0				18.624	60.838			1.11354	2.10994			18.624	16.725
27	50.008	34.748	1.43916	0		27	49.906	29.944	1.66664	0				50.008	49.906			1.43916	1.66664			50.008	34.748
28	48.408	36.288	1.33399	0		28	69.097	31.265	2.21004	0				48.408	69.097			1.33399	2.21004			48.408	36.288
29	56.598	38.35	1.47583	0		29	53.989	31.677	1.70436	0				56.598	53.989			1.47583	1.70436			56.598	38.35
30	74.937	34.976	2.14253	0		30	51.709	31.51	1.64103	0				74.937	51.709			2.14253	1.64103			74.937	34.976
31	10.136	9.428	1.0751	1		31	35.306	24.512	1.44036	1				10.136	35.306			1.0751	1.44036			10.136	9.428
32	64.633	33.767	1.91409	0		32	33.431	26.011	1.28526	1				64.633	33.431			1.91409	1.28526			64.633	33.767
33	58.924	30.253	1.94771	0		33	53.946	30.379	1.77577	0				58.924	53.946			1.94771	1.77577			58.924	30.253
34	53.461	26.784	1.99601	0		34	52	31.577	1.64677	0				53.461	52			1.99601	1.64677			53.461	26.784
35	28.364	26.671	1.06348	1		35	46.384	31.823	1.45756	0				28.364	46.384			1.06348	1.45756			28.364	26.671
36	17.212	16.404	1.04926	1		36	40.457	29.93	1.35172	0				17.212	40.457			1.04926	1.35172			17.212	16.404
37	58.929	32.667	1.80393	0		37	22.819	21.101	1.08142	1				58.929	22.819			1.80393	1.08142			58.929	32.667
38	59.179	29.055	2.03679	0		38	44.081	27.355	1.61144	0				59.179	44.081			2.03679	1.61144			59.179	29.055
39	23.255	23.22	1.00151	1		39	59.601	31.83	1.87248	0				23.255	59.601			1.00151	1.87248			23.255	23.22
40	87.214	39.112	2.22985	0		40	71.361	35.227	2.02575	0				87.214	71.361			2.22985	2.02575			87.214	39.112
41	49.254	34.771	1.41653	0		41	52.82	29.24	1.80643	0				49.254	52.82			1.41653	1.80643			49.254	34.771
42	13.47	11.46	1.17539	1		42	34.687	26.68	1.30011	1				13.47	34.687			1.17539	1.30011			13.47	11.46
43	10.683	9.564	1.117	1		43	49.129	34.065	1.44221	0				10.683	49.129			1.117	1.44221			10.683	9.564
44	10.329	9.726	1.062	1		44	46.13	28.5	1.6186	0				10.329	46.13			1.062	1.6186			10.329	9.726
45	61.819	33.303	1.85626	0		45	49.358	34.343	1.43721	0				61.819	49.358			1.85626	1.43721			61.819	33.303
46	58.757	33.609	1.74825	0		46	19.423	18.058	1.07559	1				58.757	19.423			1.74825	1.07559			58.757	33.609
47	14.024	9.705	1.44503	1		47	52.431	27.869	1.88134	0				14.024	52.431			1.44503	1.88134			14.024	9.705
48	10.685	8.268	1.29233	1		48	50.324	30.74	1.63709	0				10.685	50.324			1.29233	1.63709			10.685	8.268
49	60.691	34.423	1.76309	0		49	46.84	27.041	1.73218	0				60.691	46.84			1.76309	1.73218			60.691	34.423
50	37.094	28.991	1.2795	1		50	44.531	30.084	1.48022	0				37.094	44.531			1.2795	1.48022			37.094	28.991
51	51.78	33.266	1.55654	0		51	47.459	31.946	1.4856	0				51.78	47.459			1.55654	1.4856			51.78	33.266
52	22.75	21.57	1.05471	1		52	72.94	28.633	2.54741	0				22.75	72.94			1.05471	2.54741			22.75	21.57
53	16.217	14.772	1.09782	1		53	50.771	31.935	1.58982	0				16.217	50.771			1.09782	1.58982			16.217	14.772
54	22.038	16.74	1.31649	1		54	29.55	27.313	1.0819	1				22.038	29.55			1.31649	1.0819			22.038	16.74
55	15.257	12.207	1.24986	1		55	46.994	32.732	1.43572	0				15.257	46.994			1.24986	1.43572			15.257	12.207
56	63.71	31.994	1.99131	0		56	37.563	30.091	1.24831	0				63.71	37.563			1.99131	1.24831			63.71	31.994
57	78.496	37.393	2.09922	0		57	49.017	31.22	1.57005	0				78.496	49.017			2.09922	1.57005			78.496	37.393
58	21.316	19.562	1.08966	1		58	18.787	17.823	1.05409	1				21.316	18.787			1.08966	1.05409			21.316	19.562
59	66.637	30.15	2.21018	0		59	51.481	27.856	1.84811	0				66.637	51.481			2.21018	1.84811			66.637	30.15
60	53.99	34.094	1.58356	0		60	45.777	30.36	1.50781	0				53.99	45.777			1.58356	1.50781			53.99	34.094
61	59.471	27.736	2.14418	0		61	46.417	28.475	1.6301	0				59.471	46.417			2.14418	1.6301			59.471	27.736
62	74.515	31.307	2.38014	0		62	47.444	30.368	1.5623	0				74.515	47.444			2.38014	1.5623			74.515	31.307
63	13.044	9.84	1.32561	1		63	49.203	30.159	1.63145	0				13.044	49.203			1.32561	1.63145			13.044	9.84
64	10.492	8.535	1.22929	1		64	72.485	27.843	2.60335	0				10.492	72.485			1.22929	2.60335			10.492	8.535
65	60.815	34.324	1.77179	0		65	49.791	32.284	1.54228	0				60.815	49.791			1.77179	1.54228			60.815	34.324
66	60.289	32.379	1.86198	0		66	30.091	25.847	1.1642	1				60.289	30.091			1.86198	1.1642			60.289	32.379
67	57.615	31.173	1.84823	0		67	62.673	30.672	2.04333	0				57.615	62.673			1.84823	2.04333			57.615	31.173
68	74.834	37.153	2.01421	0		68	28.077	21.653	1.29668	1				74.834	28.077			2.01421	1.29668			74.834	37.153
69	75.628	35.492	2.13085	0		69	51.967	28.296	1.83655	0				75.628	51.967			2.13085	1.83655			75.628	35.492
70	66.205	33.362	1.98444	0		70	37.771	28.594	1.32094	0				66.205	37.771			1.98444	1.32094			66.205	33.362
71	74.693	38.192	1.95572	0		71	62.968	35.658	1.76589	0				74.693	62.968			1.95572	1.76589			74.693	38.192
72	53.065	35.995	1.47423	0		72	45.168	33.07	1.36583	0				53.065	45.168			1.47423	1.36583			53.065	35.995
73	77.864	40.474	1.9238	0		73	34.151	25.919	1.3176	1				77.864	34.151			1.9238	1.3176			77.864	40.474
74	22.289	21.331	1.04491	1		74	62.551	29.548	2.11693	0				22.289	62.551			1.04491	2.11693			22.289	21.331
75	14.021	13.496	1.0389	1		75	38.392	27.939	1.37414	0				14.021	38.392			1.0389	1.37414			14.021	13.496
76	9.197	7.841	1.17294	1		76	48.029	28.903	1.66173	0				9.197	48.029			1.17294	1.66173			9.197	7.841
77	16.686	15.662	1.06538	1		77	17.258	15.569	1.10848	1				16.686	17.258			1.06538	1.10848			16.686	15.662
78	45.807	33.761	1.3568	0		78	54.448	34.586	1.57428	0				45.807	54.448			1.3568	1.57428			45.807	33.761
79	66.047	33.103	1.9952	0		79	24.638	19.641	1.25442	1				66.047	24.638			1.9952	1.25442			66.047	33.103
80	38.611	28.485	1.35549	1		80	29.15	21.035	1.38579	1				38.611	29.15			1.35549	1.38579			38.611	28.485
81	54.542	35.986	1.51564	0		81	49.217	31.115	1.58178	0				54.542	49.217			1.51564	1.58178			54.542	35.986
82	69.844	34.685	2.01367	0		82	50.18	30.396	1.65088	0				69.844	50.18			2.01367	1.65088			69.844	34.685
83	58.16	34.105	1.70532	0		83	56.019	32.841	1.70576	0				58.16	56.019			1.70532	1.70576			58.16	34.105
84	70.433	28.966	2.43157	0		84	61.844	29.565	2.0918	0				70.433	61.844			2.43157	2.0918			70.433	28.966
85	71.13	29.947	2.3752	0		85	62.564	28.287	2.21176	0				71.13	62.564			2.3752	2.21176			71.13	29.947
86	13.94	12.368	1.1271	1		86	16.077	16.016	1.00381	1				13.94	16.077			1.1271	1.00381			13.94	12.368
87	17.052	15.754	1.08239	1		87	46.592	31.481	1.48	0				17.052	46.592			1.08239	1.48			17.052	15.754
88	19.132	18.97	1.00854	1		88	45.993	31.106	1.47859	0				19.132	45.993			1.00854	1.47859			19.132	18.97
89	71.104	32.612	2.1803	0		89	55.715	31.793	1.75243	0				71.104	55.715			2.1803	1.75243			71.104	32.612
90	21.09	20.804	1.01375	1		90	54.877	33.564	1.635	0				21.09	54.877			1.01375	1.635			21.09	20.804
91	33.876	27.233	1.24393	1		91	33.733	25.066	1.34577	1				33.876	33.733			1.24393	1.34577			33.876	27.233
92	46.708	24.068	1.94067	0		92	40.95	28.179	1.45321	1				46.708	40.95			1.94067	1.45321			46.708	24.068
93	31.02	26.94	1.15145	1		93	52.32	35.468	1.47513	0				31.02	52.32			1.15145	1.47513			31.02	26.94
94	24.529	24.302	1.00934	1		94	53.13	32.284	1.64571	0				24.302	53.13			0.990746	1.64571			24.529	24.302
95	42.263	30.952	1.36544	0		95	30.708	27.075	1.13418	1				42.263	30.708			1.36544	1.13418			42.263	30.952
96	58.653	34.035	1.72331	0		96	14.371	12.564	1.14382	1				58.653	14.371			1.72331	1.14382			58.653	34.035
97	17.321	16.563	1.04576	1		97	54.867	34.914	1.57149	0				17.321	54.867			1.04576	1.57149			17.321	16.563
98	18.305	17.463	1.04822	1		98	66.058	32.138	2.05545	0				18.305	66.058			1.04822	2.05545			18.305	17.463
99	24.619	23.932	1.02871	1		99	25.94	25.323	1.02437	1				24.619	25.94			1.02871	1.02437			24.619	23.932
100	48.137	30.804	1.56269	0		100	66.537	32.75	2.03166	0				48.137	66.537			1.56269	2.03166			48.137	30.804
101	72.363	34.811	2.07874	0		101	89.163	32.128	2.77524	0				72.363	89.163			2.07874	2.77524			72.363	34.811
102	35.947	28.774	1.24929	1		102	56.494	34.424	1.64112	0				35.947	56.494			1.24929	1.64112			35.947	28.774
103	65.285	30.151	2.16527	0		103	49.978	29.158	1.71404	0				65.285	49.978			2.16527	1.71404			65.285	30.151
104	56.594	29.699	1.90559	0		104	69.18	29.634	2.33448	0				56.594	69.18			1.90559	2.33448			56.594	29.699
105	22.05	18.074	1.21998	1		105	52.035	32.018	1.62518	0				22.05	52.035			1.21998	1.62518			22.05	18.074
106	14.207	13.525	1.05043	1		106	63.667	32.02	1.98835	0				14.207	63.667			1.05043	1.98835			14.207	13.525
107	69.403	42.847	1.61979	0		107	64.643	30.728	2.10372	0				69.403	64.643			1.61979	2.10372			69.403	42.847
108	42.392	23.996	1.76663	0		108	43.017	27.789	1.54799	0				42.392	43.017			1.76663	1.54799			42.392	23.996
109	9.137	8.811	1.037	1		109	46.667	30.341	1.53808	0				9.137	46.667			1.037	1.53808			9.137	8.811
110	13.039	11.913	1.09452	1		110	34.625	24.807	1.39578	1				13.039	34.625			1.09452	1.39578			13.039	11.913
111	15.223	13.923	1.09337	1		111	50.363	32.974	1.52735	0				15.223	50.363			1.09337	1.52735			15.223	13.923
112	27.275	20.563	1.32641	1		112	59.718	37.619	1.58744	0				27.275	59.718			1.32641	1.58744			27.275	20.563
113	23.95	22.832	1.04897	1		113	26.569	22.652	1.17292	1				23.95	26.569			1.04897	1.17292			23.95	22.832
114	20.017	15.646	1.27937	1		114	52.927	30.048	1.76142	0				20.017	52.927			1.27937	1.76142			20.017	15.646
115	18.205	17.435	1.04416	1		115	54.557	29.555	1.84595	0				18.205	54.557			1.04416	1.84595			18.205	17.435
116	49.142	34.65	1.41824	0		116	58.329	30.668	1.90195	0				49.142	58.329			1.41824	1.90195			49.142	34.65
117	38.535	30.512	1.26295	1		117	56.812	30.895	1.83887	0				38.535	56.812			1.26295	1.83887			38.535	30.512
118	26.621	18.234	1.45996	1		118	49.542	27.611	1.79428	0				26.621	49.542			1.45996	1.79428			26.621	18.234
119	18.257	15.62	1.16882	1		119	47.208	30.107	1.56801	0				18.257	47.208			1.16882	1.56801			18.257	15.62
120	30.946	28.54	1.0843	1		120	49.409	31.538	1.56665	0				30.946	49.409			1.0843	1.56665			30.946	28.54
121	57.681	32.784	1.75943	0		121	69.224	34.814	1.9884	0				57.681	69.224			1.75943	1.9884			57.681	32.784
122	33.317	25.613	1.30078	1		122	67.397	34.178	1.97194	0				33.317	67.397			1.30078	1.97194			33.317	25.613
123	66.759	30.938	2.15783	0		123	52.92	31.689	1.66998	0				66.759	52.92			2.15783	1.66998			66.759	30.938
124	64.316	29.838	2.15551	0		124	51.979	29.653	1.75291	0				64.316	51.979			2.15551	1.75291			64.316	29.838
125	26.964	16.531	1.63112	1		125	58.699	33.734	1.74005	0				26.964	58.699			1.63112	1.74005			26.964	16.531
126	60.865	29.39	2.07094	0		126	44.39	28.865	1.53785	0				60.865	44.39			2.07094	1.53785			60.865	29.39
127	12.404	12.019	1.03203	1		127	26.092	22.057	1.18294	1				12.404	26.092			1.03203	1.18294			12.404	12.019
128	20.511	20.056	1.02269	1		128	49.994	30.563	1.63577	0				20.511	49.994			1.02269	1.63577			20.511	20.056
129	64.85	35.476	1.828	0		129	59.867	30.991	1.93175	0				64.85	59.867			1.828	1.93175			64.85	35.476
130	72.452	27.902	2.59666	0		130	28.683	21.026	1.36417	1				72.452	28.683			2.59666	1.36417			72.452	27.902
131	58.352	33.482	1.74279	0		131	28.136	20.916	1.34519	1				58.352	28.136			1.74279	1.34519			58.352	33.482
132	41.846	28.265	1.48049	0		132	43.27	29.3	1.47679	0				41.846	43.27			1.48049	1.47679			41.846	28.265
133	53.984	31.998	1.68711	0		133	40.035	27.156	1.47426	0				53.984	40.035			1.68711	1.47426			53.984	31.998
134	49.767	34.548	1.44052	0		134	55.283	33.23	1.66365	0				49.767	55.283			1.44052	1.66365			49.767	34.548
135	72.695	34.157	2.12826	0		135	44.988	35.776	1.25749	0				72.695	44.988			2.12826	1.25749			72.695	34.157
136	24.14	22.478	1.07394	1		136	30.098	26.401	1.14003	1				24.14	30.098			1.07394	1.14003			24.14	22.478
137	25.545	22.62	1.12931	1		137	72.065	28.889	2.49455	0				25.545	72.065			1.12931	2.49455			25.545	22.62
138	11.167	10.368	1.07706	1		138	28.795	27.044	1.06475	1				11.167	28.795			1.07706	1.06475			11.167	10.368
139	8.587	7.717	1.11274	1		139	56.22	32.085	1.75222	0				8.587	56.22			1.11274	1.75222			8.587	7.717
140	51.501	32.77	1.57159	0		140	60.458	31.792	1.90167	0				51.501	60.458			1.57159	1.90167			51.501	32.77
141	22.143	16.33	1.35597	1		141	60.229	32.013	1.88139	0				22.143	60.229			1.35597	1.88139			22.143	16.33
142	41.273	29.162	1.4153	0		142	67.538	29.159	2.3162	0				41.273	67.538			1.4153	2.3162			41.273	29.162
143	79.318	33.873	2.34163	0		143	62.454	30.592	2.04151	0				79.318	62.454			2.34163	2.04151			79.318	33.873
144	63.419	31.963	1.98414	0		144	56.395	29.053	1.94111	0				63.419	56.395			1.98414	1.94111			63.419	31.963
145	10.058	9.371	1.07331	1		145	44.277	31.892	1.38834	0				10.058	44.277			1.07331	1.38834			10.058	9.371
146	35.862	30.821	1.16356	1		146	51.798	34.496	1.50157	0				35.862	51.798			1.16356	1.50157			35.862	30.821
147	26.247	20.993	1.25027	1		147	54.911	32.701	1.67918	0				26.247	54.911			1.25027	1.67918			26.247	20.993
148	73.116	36.642	1.99542	0		148	56.601	27.803	2.03579	0				73.116	56.601			1.99542	2.03579			73.116	36.642
149	33.91	30.165	1.12415	1		149	57.222	29.646	1.93018	0				33.91	57.222			1.12415	1.93018			33.91	30.165
150	69.002	37.415	1.84423	0		150	44.374	24.897	1.7823	1				69.002	44.374			1.84423	1.7823			69.002	37.415
151	59.093	36.546	1.61695	0		151	36.787	25.816	1.42497	1				59.093	36.787			1.61695	1.42497			59.093	36.546
152	19.424	17.816	1.09026	1		152	35.949	29.623	1.21355	1				19.424	35.949			1.09026	1.21355			19.424	17.816
153	45.719	33.991	1.34503	0		153	54.742	29.244	1.87191	0				45.719	54.742			1.34503	1.87191			45.719	33.991
154	28.751	21.403	1.34332	1		154	56.317	32.923	1.71057	0				28.751	56.317			1.34332	1.71057			28.751	21.403
155	65.123	29.515	2.20644	0		155	46.633	33.521	1.39116	0				65.123	46.633			2.20644	1.39116			65.123	29.515
156	5.086	5.011	1.01497	1		156	32.289	21.441	1.50595	1				5.086	32.289			1.01497	1.50595			5.086	5.011
157	64.023	36.687	1.74511	0		157	43.454	31.968	1.3593	0				64.023	43.454			1.74511	1.3593			64.023	36.687
158	72.582	38.605	1.88012	0		158	51.86	25.779	2.01171	0				72.582	51.86			1.88012	2.01171			72.582	38.605
159	35.498	19.385	1.83121	1		159	71.656	35.47	2.02019	0				35.498	71.656			1.83121	2.02019			35.498	19.385
160	38.425	30.374	1.26506	1		160	55.129	29.244	1.88514	0				38.425	55.129			1.26506	1.88514			38.425	30.374
161	9.439	8.294	1.13805	1		161	45.791	28.154	1.62645	0				9.439	45.791			1.13805	1.62645			9.439	8.294
162	46.856	26.094	1.79566	0		162	66.302	31.185	2.12609	0				46.856	66.302			1.79566	2.12609			46.856	26.094
163	38.69	23.339	1.65774	1		163	33.19	24.972	1.32909	1				38.69	33.19			1.65774	1.32909			38.69	23.339
164	10.042	9.519	1.05494	1		164	68.011	31.84	2.13602	0				10.042	68.011			1.05494	2.13602			10.042	9.519
165	22.182	19.918	1.11367	1		165	52.115	31.291	1.66549	0				22.182	52.115			1.11367	1.66549			22.182	19.918
166	80.194	33.252	2.4117	0		166	67.543	31.808	2.12346	0				80.194	67.543			2.4117	2.12346			80.194	33.252
167	64.653	35.962	1.79781	0		167	54.902	30.837	1.78039	0				64.653	54.902			1.79781	1.78039			64.653	35.962
168	60.17	32.081	1.87556	0		168	17.964	16.122	1.11425	1				60.17	17.964			1.87556	1.11425			60.17	32.081
169	42.924	25.449	1.68667	0		169	24.846	24.094	1.03121	1				42.924	24.846			1.68667	1.03121			42.924	25.449
170	66.892	37.578	1.78008	0		170	62.738	31.407	1.99758	0				66.892	62.738			1.78008	1.99758			66.892	37.578
171	53.639	32.825	1.63409	0		171	51.518	29.277	1.75967	0				53.639	51.518			1.63409	1.75967			53.639	32.825
172	51.841	33.775	1.53489	0		172	67.034	31.105	2.15509	0				51.841	67.034			1.53489	2.15509			51.841	33.775
173	17.702	17.592	1.00625	1		173	70.63	30.258	2.33426	0				17.702	70.63			1.00625	2.33426			17.702	17.592
174	31.482	28.229	1.11524	1		174	45.021	35.396	1.27192	0				31.482	45.021			1.11524	1.27192			31.482	28.229
175	40.237	26.887	1.49652	0		175	115.147	32.723	3.51884	0				40.237	115.147			1.49652	3.51884			40.237	26.887
176	64.119	34.195	1.8751	0		176	53.428	26.991	1.97947	0				64.119	53.428			1.8751	1.97947			64.119	34.195
177	18.261	13.677	1.33516	1		177	45.145	38.084	1.18541	0				18.261	45.145			1.33516	1.18541			18.261	13.677
178	69.404	36.979	1.87685	0		178	36.689	31.111	1.17929	0				69.404	36.689			1.87685	1.17929			69.404	36.979
179	13.692	13.632	1.0044	1		179	37.415	26.984	1.38656	0				13.692	37.415			1.0044	1.38656			13.692	13.632
180	52.699	32.967	1.59854	0		180	52.514	29.358	1.78875	0				52.699	52.514			1.59854	1.78875			52.699	32.967
181	55.532	30.962	1.79355	0		181	53.125	30.874	1.7207	0				55.532	53.125			1.79355	1.7207			55.532	30.962
182	13.843	9.19	1.50631	1		182	43.379	20.897	2.07585	1				13.843	43.379			1.50631	2.07585			13.843	9.19
183	42.152	25.856	1.63026	0		183	25.436	22.638	1.1236	1				42.152	25.436			1.63026	1.1236			42.152	25.856
184	29.178	22.272	1.31008	1		184	35.07	24.793	1.41451	1				29.178	35.07			1.31008	1.41451			29.178	22.272
185	16.723	13.593	1.23027	1		185	59.309	36.736	1.61447	0				16.723	59.309			1.23027	1.61447			16.723	13.593
186	20.569	19.558	1.05169	1		186	56.263	33.641	1.67245	0				20.569	56.263			1.05169	1.67245			20.569	19.558
187	7.113	6.939	1.02508	1		187	33.759	22.556	1.49667	1				7.113	33.759			1.02508	1.49667			7.113	6.939
188	25.588	19.296	1.32608	1		188	18.962	15.526	1.22131	1				25.588	18.962			1.32608	1.22131			25.588	19.296
189	18.009	14.02	1.28452	1		189	42.186	24.852	1.69749	1				18.009	42.186			1.28452	1.69749			18.009	14.02
190	45.894	24.983	1.83701	0		190	39.632	32.147	1.23284	0				45.894	39.632			1.83701	1.23284			45.894	24.983
191	33.888	29.899	1.13342	1		191	45.424	32.757	1.3867	0				33.888	45.424			1.13342	1.3867			33.888	29.899
192	70.427	37.362	1.88499	0		192	52.688	29.626	1.77844	0				70.427	52.688			1.88499	1.77844			70.427	37.362
193	48.542	29.429	1.64946	0		193	59.74	32.121	1.85984	0				48.542	59.74			1.64946	1.85984			48.542	29.429
194	39.699	29.208	1.35918	1		194	67.868	32.538	2.08581	0				39.699	67.868			1.35918	2.08581			39.699	29.208
195	47.114	26.316	1.79032	0		195	46.131	25.86	1.78387	0				47.114	46.131			1.79032	1.78387			47.114	26.316
196	49.954	30.384	1.64409	0		196	55.033	35.786	1.53784	0				49.954	55.033			1.64409	1.53784			49.954	30.384
197	27.803	25.603	1.08593	1		197	60.818	30.218	2.01264	0				27.803	60.818			1.08593	2.01264			27.803	25.603
198	39.01	31.994	1.21929	1		198	114.9	31.694	3.62529	0				39.01	114.9			1.21929	3.62529			39.01	31.994
199	34.614	32.218	1.07437	1		199	63.364	33.947	1.86656	0				34.614	63.364			1.07437	1.86656			34.614	32.218
200	43.779	33.615	1.30237	0		200	51.793	30.062	1.72287	0				43.779	51.793			1.30237	1.72287			43.779	33.615
201	65.118	34.015	1.91439	0		201	53.538	31.68	1.68996	0				65.118	53.538			1.91439	1.68996			65.118	34.015
202	64.4	33.496	1.92262	0		202	54.795	30.397	1.80264	0				64.4	54.795			1.92262	1.80265			64.4	33.496
203	10.22	9.447	1.08182	1		203	29.936	25.709	1.16442	1				10.22	29.936			1.08182	1.16442			10.22	9.447
204	54.706	35.341	1.54795	0		204	57.256	33.66	1.70101	0				54.706	57.256			1.54795	1.70101			54.706	35.341
205	35.897	27.742	1.29396	1		205	41.647	27.508	1.514	0				35.897	41.647			1.29396	1.514			35.897	27.742
206	27.51	23.07	1.19246	1		206	55.669	28.068	1.98336	0				27.51	55.669			1.19246	1.98336			27.51	23.07
207	17.569	16.383	1.07239	1		207	51.137	31.658	1.61529	0				17.569	51.137			1.07239	1.61529			17.569	16.383
208	27.377	22.38	1.22328	1		208	50.166	29.689	1.68972	0				27.377	50.166			1.22328	1.68972			27.377	22.38
209	20.253	19.807	1.02252	1		209	69.579	31.19	2.23081	0				20.253	69.579			1.02252	2.23081			20.253	19.807
210	22.516	21.232	1.06047	1		210	60.688	33.12	1.83237	0				22.516	60.688			1.06047	1.83237			22.516	21.232
211	9.226	6.828	1.3512	1		211	80.227	31.409	2.55427	0				9.226	80.227			1.3512	2.55427			9.226	6.828
212	18.098	15.591	1.1608	1		212	58.816	32.282	1.82194	0				18.098	58.816			1.1608	1.82194			18.098	15.591
				112		213	59.915	33.289	1.79984	0					59.915				1.79984		Late Crystals	60.553	29.897
			% immature:	52.8302		214	87.728	28.063	3.12611	0					87.728				3.12611			46.96	33.129
										42												60.34	35.444
									% immature:	19.6262												54.932	31.789
																						68.255	31.08
																						84.854	26.517
																						55.506	30.663
																						48.539	31.15
																						79.015	33.38
																						57.897	28.551
																						55.152	31.606
																						54.799	36.68
																						67.077	31.603
																						69.823	32.953
																						50.316	27.424
																						32.874	19.364
																						52.919	26.866
																						66.991	31.059
																						62.403	31.268
																						56.4	33.806
																						45.453	30.71
																						41.109	26.359
																						44	22.439
																						55.255	23.903
																						76.891	30.372
																						60.838	28.834
																						49.906	29.944
																						69.097	31.265
																						53.989	31.677
																						51.709	31.51
																						35.306	24.512
																						33.431	26.011
																						53.946	30.379
																						52	31.577
																						46.384	31.823
																						40.457	29.93
																						22.819	21.101
																						44.081	27.355
																						59.601	31.83
																						71.361	35.227
																						52.82	29.24
																						34.687	26.68
																						49.129	34.065
																						46.13	28.5
																						49.358	34.343
																						19.423	18.058
																						52.431	27.869
																						50.324	30.74
																						46.84	27.041
																						44.531	30.084
																						47.459	31.946
																						72.94	28.633
																						50.771	31.935
																						29.55	27.313
																						46.994	32.732
																						37.563	30.091
																						49.017	31.22
																						18.787	17.823
																						51.481	27.856
																						45.777	30.36
																						46.417	28.475
																						47.444	30.368
																						49.203	30.159
																						72.485	27.843
																						49.791	32.284
																						30.091	25.847
																						62.673	30.672
																						28.077	21.653
																						51.967	28.296
																						37.771	28.594
																						62.968	35.658
																						45.168	33.07
																						34.151	25.919
																						62.551	29.548
																						38.392	27.939
																						48.029	28.903
																						17.258	15.569
																						54.448	34.586
																						24.638	19.641
																						29.15	21.035
																						49.217	31.115
																						50.18	30.396
																						56.019	32.841
																						61.844	29.565
																						62.564	28.287
																						16.077	16.016
																						46.592	31.481
																						45.993	31.106
																						55.715	31.793
																						54.877	33.564
																						33.733	25.066
																						40.95	28.179
																						52.32	35.468
																						53.13	32.284
																						30.708	27.075
																						14.371	12.564
																						54.867	34.914
																						66.058	32.138
																						25.94	25.323
																						66.537	32.75
																						89.163	32.128
																						56.494	34.424
																						49.978	29.158
																						69.18	29.634
																						52.035	32.018
																						63.667	32.02
																						64.643	30.728
																						43.017	27.789
																						46.667	30.341
																						34.625	24.807
																						50.363	32.974
																						59.718	37.619
																						26.569	22.652
																						52.927	30.048
																						54.557	29.555
																						58.329	30.668
																						56.812	30.895
																						49.542	27.611
																						47.208	30.107
																						49.409	31.538
																						69.224	34.814
																						67.397	34.178
																						52.92	31.689
																						51.979	29.653
																						58.699	33.734
																						44.39	28.865
																						26.092	22.057
																						49.994	30.563
																						59.867	30.991
																						28.683	21.026
																						28.136	20.916
																						43.27	29.3
																						40.035	27.156
																						55.283	33.23
																						44.988	35.776
																						30.098	26.401
																						72.065	28.889
																						28.795	27.044
																						56.22	32.085
																						60.458	31.792
																						60.229	32.013
																						67.538	29.159
																						62.454	30.592
																						56.395	29.053
																						44.277	31.892
																						51.798	34.496
																						54.911	32.701
																						56.601	27.803
																						57.222	29.646
																						44.374	24.897
																						36.787	25.816
																						35.949	29.623
																						54.742	29.244
																						56.317	32.923
																						46.633	33.521
																						32.289	21.441
																						43.454	31.968
																						51.86	25.779
																						71.656	35.47
																						55.129	29.244
																						45.791	28.154
																						66.302	31.185
																						33.19	24.972
																						68.011	31.84
																						52.115	31.291
																						67.543	31.808
																						54.902	30.837
																						17.964	16.122
																						24.846	24.094
																						62.738	31.407
																						51.518	29.277
																						67.034	31.105
																						70.63	30.258
																						45.021	35.396
																						115.147	32.723
																						53.428	26.991
																						45.145	38.084
																						36.689	31.111
																						37.415	26.984
																						52.514	29.358
																						53.125	30.874
																						43.379	20.897
																						25.436	22.638
																						35.07	24.793
																						59.309	36.736
																						56.263	33.641
																						33.759	22.556
																						18.962	15.526
																						42.186	24.852
																						39.632	32.147
																						45.424	32.757
																						52.688	29.626
																						59.74	32.121
																						67.868	32.538
																						46.131	25.86
																						55.033	35.786
																						60.818	30.218
																						114.9	31.694
																						63.364	33.947
																						51.793	30.062
																						53.538	31.68
																						54.795	30.397
																						29.936	25.709
																						57.256	33.66
																						41.647	27.508
																						55.669	28.068
																						51.137	31.658
																						50.166	29.689
																						69.579	31.19
																						60.688	33.12
																						80.227	31.409
																						58.816	32.282
																						59.915	33.289
																						87.728	28.063

## Sheet: Figure 3I
Data used for Figure 3I
	Location of immature crystals EARLY					Location of mature crystals LATE
	Biological Replicate	Cell #	At Positive curvature	At other location		Biological Replicate	Cell #	At Positive curvature	At other location
	Biological replicate 1	1	1	3		Biological replicate 1	1	4	0
		2	1	1			2	4	1
		3	1	1			3	5	0
		4	1	1			4	4	1		* Each biological replicate derived from separate cultures and individual TEM grids were made for each biological replicate.
		5	0	1			5	2	0
		6	0	1			6	3	1
		7	0	1			7	2	0
		8	1	1			8	2	0
		9	0	1			9	4	0
		10	0	1			10	2	0
		11	1	3			11	6	0
		12	0	1			12	6	0
		13	1	0			13	3	0
		14	1	0			14	1	0
		15	0	1			15	2	0
		16	1	3			16	3	0
		17	0	3			17	1	0
		18	0	3			18	3	0
		19	1	0			19	5	0
		20	0	1			20	3	0
		21	2	4			21	2	1
		22	0	1			22	2	0
		23	1	0			23	1	0
		24	0	1			24	6	0
		25	1	0			25	2	0
		26	1	2			26	2	0
		27	0	1			27	2	0
		28	0	1			28	1	0
		29	0	2			29	6	0
		30	2	0			30	5	0
		31	2	1			31	2	0
		32	0	1			32	3	0
		33	0	2			33	2	0
		34	0	1			34	2	0
		35	1	0			35	3	0
		36	0	1			36	2	0
		37	0	1			37	2	1
		38	1	0			38	6	0
		39	0	1			39	3	0
		40	0	2			40	4	0
		41	1	3			41	1	0
		42	1	0			42	4	0
	Biological replicate 2	43	1	2			43	3	0
		44	0	2			44	2	0
		45	0	1			45	2	0
		46	0	1			46	3	0
		47	0	1			47	2	0
		48	1	1			48	3	0
		49	2	0			49	0	2
		50	0	2			50	2	0
		51	0	3			51	2	0
		52	1	1			52	2	0
		53	0	1			53	3	1
		54	0	1			54	1	0
		55	1	2			55	2	0
		56	0	1			56	2	0
		57	0	2			57	2	0
		58	0	1			58	2	0
		59	1	0			59	3	0
		60	0	1		Biological replicate 2	60	2	0
		61	0	1			61	2	0
		62	0	1			62	1	0
		63	0	1			63	2	0
		64	0	1			64	3	0
		65	1	0			65	1	0
		66	0	2			66	1	0
		67	1	1			67	2	0
		68	0	1			68	1	0
		69	1	0			69	1	0
		70	0	1			70	2	0
		71	0	1			71	0	1
		72	1	1			72	1	0
		73	0	1			73	1	0
		74	1	2			74	1	0
		75	1	3			75	1	0
		76	0	1			76	1	0
		77	0	1			77	3	0
		78	0	1			78	2	0
		79	0	1			79	2	0
		80	0	2			80	2	0
		81	0	2			81	2	0
		82	0	2			82	1	0
		83	0	1			83	1	0
		84	2	1		Biological replicate 3	84	4	0
		85	1	1			85	2	1
		86	1	1			86	2	0
		87	0	1			87	1	0
		88	0	1			88	1	0
		89	0	3			89	2	0
	Biological replicate 3	90	1	1			90	3	0
		91	1	3			91	1	0
		92	1	1			92	1	0
		93	0	1			93	3	0
		94	1	2			94	1	0
		95	0	1			95	4	0
		96	1	0			96	5	0
		97	1	1			97	3	0
		98	1	0			98	2	0
		99	0	4			99	3	0
		100	0	1			100	4	0
		101	1	1			101	2	0
		102	0	3			102	2	0
		103	1	2			103	3	0
		104	0	3			104	2	0
		105	0	1			105	3	0
		106	2	1			106	1	0
		107	0	1			107	5	0
		108	0	1			108	4	1
		109	0	1			109	4	0
		110	0	2			110	1	0
		111	1	1			111	3	1
		112	0	1			112	4	0
		113	0	1			113	1	0
		114	2	5			114	3	0
		115	1	1			115	5	0
		116	1	0			116	2	0
		117	0	1			117	10	0
		118	1	1			118	3	0
		119	0	1			119	1	0
		120	0	1			120	3	0
		121	1	1			121	2	0
		122	1	2			122	2	0
		123	1	1			123	10	0
		124	0	1			124	1	0
		125	1	1			125	4	0
		126	0	2			126	4	0
		127	1	0			127	4	0
		128	2	1			128	5	0
		129	0	1			129	5	2
		130	1	1			130	4	0
		131	0	1			131	3	0
		132	0	1			132	1	0
		133	0	1			133	2	0
		134	0	2			134	2	0
		135	1	2			135	4	0
		136	0	1			136	2	0
		137	1	2			137	4	0
		138	0	2			138	4	0
		139	1	4			139	3	0
		140	1	3			140	10	0
			At Positive curvature	At other location	Total Crystals counted			At Positive curvature	At other location	Total Crystals counted
		Average:	69	185	254		Average:	380	14	394
		%	27.1654	72.8346			%	96.4467	3.5533
	EARLY Summary	At Positive curvature	At other location			LATE Summary	At Positive curvature	At other location
	Bio rep 1	23	52			Bio rep 1	164	8
	Bio rep 2	17	59			Bio rep 2	36	1
	Bio rep 3	29	74			Bio rep 3	180	5
	Proportion at other location	%	Proportoin at positive curvature	%			Proportoin at positive curvature	%	Proportion at other location	%
Bio rep 1	0.693333	69.3333	0.306667	30.6667		Bio rep 1	0.953488	95.3488	0.0465116	4.65116
Bio rep 2	0.776316	77.6316	0.223684	22.3684		Bio rep 2	0.972973	97.2973	0.027027	2.7027
Bio rep 3	0.718447	71.8447	0.281553	28.1553		Bio rep 3	0.972973	97.2973	0.027027	2.7027
					Data used for Figure 3I
					Immature	Mature
					30.6667	95.3488
					22.3684	97.2973
					28.1553	97.2973

## Sheet: Figure 3J, Sup Figure 3C
Data used for Figure 3J and Supplemental Figure 3C
Early and Late: Proteins from RS-1 Magnetosome gene cluster (DMR_40710–DMR_41530)
EARLY								Normalized abundance
								Early_magnetosome									Early_lysate
Accession	Peptide count	Unique peptides	Anova (p)	Max fold change	Highest mean condition	Lowest mean condition	Description	BioRep1-early_mag_r1	BioRep1-early_mag_r2	BioRep1-early_mag_r3	BioRep2-early_mag_r1	BioRep2-early_mag_r2	BioRep2-early_mag_r3	BioRep3-early_mag_r1	BioRep3-early_mag_r2	BioRep3-early_mag_r3	BioRep1-early_Lysate_r1	BioRep1-early_Lysate_r2	BioRep1-early_Lysate_r3	BioRep2-early_Lysate_r1	BioRep2-early_Lysate_r2	BioRep2-early_Lysate_r3	BioRep3-early_Lysate_r1	BioRep3-early_Lysate_r2	BioRep3-early_Lysate_r3
VIMSS7651072	39	16	0	12.399	Early_magnetosome	Early_lysate	Mad23: DMR_40890 hypothetical protein (RefSeq) [Desulfovibrio magneticus RS-1]	713463	721761	638681	1.0891e+06	983996	949317	949930	994934	1.00541e+06	67382.3	65363.2	69626.6	73382.5	76722.3	76857.4	71943.6	73590.7	74102.3
VIMSS7651099	14	9	4.59688e-10	10.0449	Early_magnetosome	Early_lysate	MamA: DMR_41160 magnetosome protein MamA (RefSeq) [Desulfovibrio magneticus RS-1]	306779	300159	215802	132601	118463	96932.3	101194	126740	81093.9	17131.1	16611.9	17451	15668.6	16009.8	16919.4	16456.8	15173.8	15892.7
VIMSS7651075	24	7	4.82e-06	2.73729	Early_lysate	Early_magnetosome	Mad20: DMR_40920 hypothetical protein (RefSeq) [Desulfovibrio magneticus RS-1]	9390.17	9183.94	6571.45	4413.62	3959.82	2631.11	5251.41	3627.49	2441.05	12782.3	14528.1	15191.9	13448.4	13539.2	14165.7	14701.2	15661.3	15921.3
VIMSS7651077	18	4	0.00519443	1.63905	Early_lysate	Early_magnetosome	MamK: DMR_40940 MamK (RefSeq) [Desulfovibrio magneticus RS-1]	7448.14	11540.1	9637.6	21133.3	13816.9	11848.9	2945.04	7691.4	12376.7	17984.2	15904.7	18806.7	15512.1	15426.4	17789.8	19547.5	19879.8	20493.9
VIMSS7651067	6	3	3.5998e-08	441.768	Early_lysate	Early_magnetosome	Mad28: DMR_40840 hypothetical protein (RefSeq) [Desulfovibrio magneticus RS-1]	0	0	0	0	195.088	0	41.1205	101.468	0	12767.3	13956.8	15022.6	16233	16869	16840.4	19096.1	19095.1	19294.5
VIMSS7651070	12	2	0.000164502	3.67543	Early_lysate	Early_magnetosome	Mad25: DMR_40870 hypothetical protein (RefSeq) [Desulfovibrio magneticus RS-1]	15321.1	362.244	0	0	151.054	0	77.5585	0	0	5419.67	6077.03	6339.81	5410.11	6995.77	7151.57	7481.24	6865.73	6742.51
VIMSS7651092	3	2	5.53528e-08	21.685	Early_magnetosome	Early_lysate	FmpA: DMR_41090 hypothetical protein (RefSeq) [Desulfovibrio magneticus RS-1]	125287	13245.2	19106.1	7508.56	10050	10370.8	13576.6	12489.6	14545.5	1026.32	1176.95	1090.15	1192.68	1036.66	1155.4	1280	1076.85	1395.21
VIMSS7651076	2	1	6.18136e-09	345.091	Early_magnetosome	Early_lysate	Mad10: DMR_40930 hypothetical protein (RefSeq) [Desulfovibrio magneticus RS-1]	856.902	81182.9	64417	64416.6	64809.9	56656.1	43657.4	38885.2	38013	119.498	123.632	155.16	262.903	222.102	216.199	85.0769	69.1899	58.6348
VIMSS7651085	2	1	0	52.2622	Early_magnetosome	Early_lysate	MamB: DMR_41110 magnetosome protein MamB (RefSeq) [Desulfovibrio magneticus RS-1]	47598	58021.5	52951.8	84249	72138.9	57897	64641.9	77366.4	108644	1182.34	1288.64	1372.23	1681.13	1479.16	1171.23	1333.43	1134.96	1287.25
VIMSS7651089	5	1	0.00451291	25.2206	Early_magnetosome	Early_lysate	Mad4: DMR_41060 hypothetical protein (RefSeq) [Desulfovibrio magneticus RS-1]	88.3978	92269.9	106415	96896.8	99785.8	112286	94357.6	76450.4	91226.7	2914.45	2886.98	3320.53	3377.07	3524.49	3639.31	3742.09	3585.99	3530.89
VIMSS7651090	3	1	1.14486e-10	9.92216	Early_magnetosome	Early_lysate	MamEO-Cter: DMR_41070 putative peptidase (RefSeq) [Desulfovibrio magneticus RS-1]	23003.8	9231.94	8408.09	18379.9	23059.1	9004.2	11424.6	11619.7	7834.95	1316.58	1058.4	1220.34	1203.17	1319.28	1486.88	1752.6	1404.62	1530.44
VIMSS7651093	5	1	1.64666e-07	4.90743	Early_magnetosome	Early_lysate	FmpB: DMR_41100 hypothetical protein (RefSeq) [Desulfovibrio magneticus RS-1]	4118.41	11235.2	4716.75	11336.1	12653.4	15940.8	9925.48	10186.2	12649	1088.71	1988.1	2453.11	2654.3	2043.87	2112.67	2332.5	2107.31	2121.66
VIMSS7651119	6	1	0	Infinity	Early_lysate	Early_magnetosome	DMR_41360 hypothetical protein (RefSeq) [Desulfovibrio magneticus RS-1]	0	0	0	0	0	0	0	0	0	86.8496	192.667	221.102	128.172	95.272	199.116	90.7944	130.56	129.375
VIMSS7651061	1	0			---	---	DMR_40780 hypothetical protein (RefSeq) [Desulfovibrio magneticus RS-1]
VIMSS7651073	5	0			---	---	Mad22: DMR_40900 hypothetical protein (RefSeq) [Desulfovibrio magneticus RS-1]
VIMSS7651083	1	0			---	---	Mad8: DMR_41000 hypothetical membrane protein (RefSeq) [Desulfovibrio magneticus RS-1]
VIMSS7651128	21	0			---	---	DMR_41450 methyl-accepting chemotaxis protein (RefSeq) [Desulfovibrio magneticus RS-1]
LATE								Normalized abundance
								Late_magnetosome									Late_lysate
Accession	Peptide count	Unique peptides	Anova (p)	Max fold change	Highest mean condition	Lowest mean condition	Description	BioRep1-late_mag_r1	BioRep1-late_mag_r2	BioRep1-late_mag_r3	BioRep2-late_mag_r1	BioRep2-late_mag_r2	BioRep2-late_mag_r3	BioRep3-late_mag_r1	BioRep3-late_mag_r2	BioRep3-late_mag_r3	BioRep1-late_Lysate_r1	BioRep1-late_Lysate_r2	BioRep1-late_Lysate_r3	BioRep2-late_Lysate_r1	BioRep2-late_Lysate_r2	BioRep2-late_Lysate_r3	BioRep3-late_Lysate_r1	BioRep3-late_Lysate_r2	BioRep3-late_Lysate_r3
VIMSS7651072	39	16	0	41.062	Late_magnetosome	Late_lysate	Mad23: DMR_40890 hypothetical protein (RefSeq) [Desulfovibrio magneticus RS-1]	2.91461e+06	3.13913e+06	3.22503e+06	2.33361e+06	2.36457e+06	2.26513e+06	2.17322e+06	2.27605e+06	2.11902e+06	55998.4	57694.4	61049.7	59201.7	59339.2	62299	63510.5	64697.9	71719.4
VIMSS7651099	14	9	0.216123	1.12565	Late_lysate	Late_magnetosome	MamA: DMR_41160 magnetosome protein MamA (RefSeq) [Desulfovibrio magneticus RS-1]	35058.5	30105.3	27546.4	18667.9	19555.5	18409.5	9645.72	8326.24	5612.47	22245.6	20705	21262.2	20482	19856.9	20029	23914.8	23444.4	22715.9
VIMSS7651075	24	7	0.0457671	2.38393	Late_magnetosome	Late_lysate	Mad20: DMR_40920 hypothetical protein (RefSeq) [Desulfovibrio magneticus RS-1]	20207.2	21797.6	18856.3	49267.2	21020.3	20753.6	111585	103728	103009	18955.8	18228.4	19483.4	20879.2	21869	22389.3	21517.4	26805.3	27119.3
VIMSS7651077	18	4	0.879156	1.30165	Late_magnetosome	Late_lysate	MamK: DMR_40940 MamK (RefSeq) [Desulfovibrio magneticus RS-1]	31277.4	37890.9	38059	15085.4	26799.1	37683	12359.7	10256.3	1350.48	17333.8	16388	17055.9	19082.2	16928.6	18835.8	17533.3	19872	18889.2
VIMSS7651067	6	3	0.0267538	2.13946	Late_magnetosome	Late_lysate	Mad28: DMR_40840 hypothetical protein (RefSeq) [Desulfovibrio magneticus RS-1]	36817.4	30043.7	34669.7	12717	13404.3	6214.56	11999.5	10420.2	6364.68	6597.6	6349	6641.11	6862.39	7070.65	7408.95	8167.07	7901.2	19026.5
VIMSS7651070	12	2	4.34941e-07	4.4915	Late_lysate	Late_magnetosome	Mad25: DMR_40870 hypothetical protein (RefSeq) [Desulfovibrio magneticus RS-1]	872.601	3390.35	816.701	2271.63	1320.25	595.705	824.926	604.829	746.638	4612.71	5105.96	5533.45	5965.37	5822.27	6956.92	4839.75	6351.32	6211.26
VIMSS7651092	3	2	0.00451064	6.03921	Late_lysate	Late_magnetosome	FmpA: DMR_41090 hypothetical protein (RefSeq) [Desulfovibrio magneticus RS-1]	671.774	745.087	457.588	172.422	283.325	173.359	0	108.171	0	1809.88	1535.8	1802.21	1383.81	1522.15	1817.21	1919.06	1965.01	2017.63
VIMSS7651076	2	1	1.20903e-13	301.928	Late_magnetosome	Late_lysate	Mad10: DMR_40930 hypothetical protein (RefSeq) [Desulfovibrio magneticus RS-1]	43514.1	37653.4	31691.2	20132	15198.6	14840.8	16944.4	12224.6	7450.12	165.182	90.3375	98.0221	61.156	53.9354	59.047	52.6654	49.1656	31.7369
VIMSS7651085	2	1	0.0504129	3.35199	Late_magnetosome	Late_lysate	MamB: DMR_41110 magnetosome protein MamB (RefSeq) [Desulfovibrio magneticus RS-1]	10197.6	8568.13	4172.28	2468.61	2226.36	4137.99	1238.89	1460.4	243.157	911.289	920.116	981.639	973.149	964.222	980.905	1063.21	1020.74	2540.8
VIMSS7651089	5	1	0.00358726	1.39519	Late_lysate	Late_magnetosome	Mad4: DMR_41060 hypothetical protein (RefSeq) [Desulfovibrio magneticus RS-1]	2176.84	2673.24	2745.49	3051.13	2781.72	1932.21	2189.73	1529.27	1229	2970.7	2933.76	3008.53	3719.87	2983.46	2876.63	2853.87	3776.96	3210.54
VIMSS7651090	3	1	4.22154e-05	2.52683	Late_magnetosome	Late_lysate	MamEO-Cter: DMR_41070 putative peptidase (RefSeq) [Desulfovibrio magneticus RS-1]	6651.29	10977.7	5288.71	7281.77	7474.61	5474.4	2826.04	4054.46	2969.97	2372.52	2563.44	2095.03	2098.58	2230.61	2318.39	2296.93	2365.88	2633.1
VIMSS7651093	5	1	0.323502	2.59173	Late_magnetosome	Late_lysate	FmpB: DMR_41100 hypothetical protein (RefSeq) [Desulfovibrio magneticus RS-1]	2850.28	3224.55	4581.57	0	0	63.6775	94.5955	636.989	1933.13	364.357	426.073	589.01	522.142	639.68	684.639	731.311	794.363	412.843
VIMSS7651119	6	1	0	Infinity	Late_lysate	Late_magnetosome	DMR_41360 hypothetical protein (RefSeq) [Desulfovibrio magneticus RS-1]	0	0	0	0	0	0	0	0	0	88.1613	109.698	80.6382	67.6315	86.8089	93.07	80.8045	65.1024	50.0572
VIMSS7651061	1	0			---	---	DMR_40780 hypothetical protein (RefSeq) [Desulfovibrio magneticus RS-1]
VIMSS7651073	5	0			---	---	Mad22: DMR_40900 hypothetical protein (RefSeq) [Desulfovibrio magneticus RS-1]
VIMSS7651083	1	0			---	---	Mad8: DMR_41000 hypothetical membrane protein (RefSeq) [Desulfovibrio magneticus RS-1]
VIMSS7651128	21	0			---	---	DMR_41450 methyl-accepting chemotaxis protein (RefSeq) [Desulfovibrio magneticus RS-1]
	Averages of technical rep	Mag fraction						Lysate fraction						mag/lysate–Early			mag/lysate–Late
		Early Bio rep1	Early Bio rep2	Early Bio rep3	Late Bio rep1	Late Bio rep2	Late Bio rep3	Early Bio rep1	Early Bio rep2	Early Bio rep3	Late Bio rep1	Late Bio rep2	Late Bio rep3	BioRep1	BioRep2	BioRep3	BioRep1	BioRep2	BioRep3
	Mad23: DMR_40890	691302	1.00747e+06	983425	3.09293e+06	2.3211e+06	2.18943e+06	67457.4	75654.1	73212.2	58247.5	60280	66642.6	10.248	13.3168	13.4325	53.0997	38.5054	32.8533
	MamA: DMR_41160	274247	115999	103009	30903.4	18877.6	7861.48	17064.6	16199.3	15841.1	21404.2	20122.6	23358.4	16.0711	7.16074	6.50267	1.4438	0.93813	0.33656
	Mad20: DMR_40920	8381.85	3668.18	3773.32	20287	30347.1	106107	14167.4	13717.8	15427.9	18889.2	21712.5	25147.3	0.591628	0.267404	0.244577	1.074	1.39768	4.21943
	MamK: DMR_40940 MamK	9541.96	15599.7	7671.06	35742.4	26522.5	7988.8	17565.2	16242.8	19973.7	16925.9	18282.2	18764.8	0.54323	0.960409	0.384057	2.1117	1.45073	0.425732
	Mad28: DMR_40840	0	65.0294	47.5295	33843.6	10778.6	9594.8	13915.6	16647.4	19161.9	6529.24	7114	11698.3	0	0.00390627	0.00248042	5.18339	1.51513	0.820191
	Mad25: DMR_40870	5227.79	50.3514	25.8528	1693.22	1395.86	725.464	5945.5	6519.15	7029.83	5084.04	6248.19	5800.78	0.879285	0.00772362	0.00367759	0.333046	0.223402	0.125063
	FmpA: DMR_41090	52546	9309.81	13537.3	624.816	209.702	36.0569	1097.8	1128.25	1250.69	1715.96	1574.39	1967.24	47.8646	8.25158	10.8239	0.36412	0.133196	0.0183287
	Mad10: DMR_40930	48818.9	61960.8	40185.2	37619.6	16723.8	12206.4	132.763	233.735	70.9672	117.847	58.0461	44.5226	367.714	265.091	566.251	319.223	288.112	274.161
	MamB: DMR_41110	52857.1	71428.3	83550.6	7646.01	2944.32	980.816	1281.07	1443.84	1251.88	937.681	972.759	1541.58	41.2601	49.471	66.7401	8.15417	3.02677	0.636239
	Mad4: DMR_41060	66257.9	102990	87344.9	2531.86	2588.35	1649.33	3040.65	3513.63	3619.65	2971	3193.32	3280.45	21.7907	29.3115	24.1307	0.85219	0.810552	0.502776
	MamEO-Cter: DMR_41070	13547.9	16814.4	10293.1	7639.25	6743.6	3283.49	1198.44	1336.44	1562.55	2343.66	2215.86	2431.97	11.3046	12.5814	6.58735	3.25953	3.04333	1.35014
	FmpB: DMR_41100	6690.11	13310.1	10920.2	3552.14	21.2258	888.237	1843.31	2270.28	2187.16	459.813	615.487	646.172	3.62941	5.86276	4.99289	7.72518	0.0344863	1.37461
	DMR_41360 hypothetical	0	0	0	0	0	0	166.873	140.853	116.91	92.8327	82.5034	65.3214	0	0	0	0	0	0
	SUMMARY: Average	Mag (Early/ Late)			Mag (Late/Early)
		BioRep1	BioRep2	BioRep3	BioRep1	BioRep2	BioRep3
	Mad 10: DMR_40930	1.2977	3.70495	3.29215
	MamB: DMR_41110	6.91303	24.2597	85.1849
	MamA: DMR_41160	8.87433	6.14477	13.1031
	Mad 4: DMR_41060	26.1697	39.7896	52.9577
	FmpA: DMR_41090	84.0983	44.3954	375.442
	FmpB: DMR_41100	1.88341	627.071	12.2943
	MamEO-Cter: DMR_41070	1.77347	2.49339	3.1348
	Mad 23: DMR_40890				4.47406	2.30389	2.22633
	Mad 28: DMR_40840				700	165.75	201.87	Arbitrarily set to 700 bc infinity
	MamK: DMR_40940				3.74582	1.7002	1.04142
	Mad 20: DMR_40920				2.42035	8.27305	28.1204
	Figure 3J
	SUMMARY: Average-Log2	Mag (Early/ Late)			Mag (Late/Early)
		BioRep1	BioRep2	BioRep3	BioRep1	BioRep2	BioRep3
	Mad 10: DMR_40930	0.375958	1.88946	1.71903
	MamB: DMR_41110	2.78932	4.60049	6.41253
	MamA: DMR_41160	3.14964	2.61936	3.71183
	Mad 4: DMR_41060	4.70982	5.31432	5.72677
	FmpA: DMR_41090	6.394	5.47234	8.55245
	FmpB: DMR_41100	0.913344	9.29248	3.61991
	MamEO-Cter: DMR_41070	0.826572	1.31811	1.64837
	Mad 23: DMR_40890				2.16159	1.20407	1.15467
	Mad 28: DMR_40840				9.45121	7.37287	7.65729
	MamK: DMR_40940				1.90528	0.765702	0.0585528
	Mad 20: DMR_40920				1.27522	3.04842	4.81355
	Supplemental Figure 3C
	SUMMARY: Average-Log2	Early: (Mag/Lysate)			Late: (Mag/Lysate)
		BioRep1	BioRep2	BioRep3	BioRep1	BioRep2	BioRep3
	Mad 10: DMR_40930	8.522	8.05	9.145	8.318	8.17	8.099
	MamB: DMR_41110	5.367	5.629	6.06	3.028	1.598	-0.652
	MamA: DMR_41160	4.006	2.84	2.701	0.53	-0.092	-1.571
	Mad 4: DMR_41060	4.446	4.873	4.593	-0.231	-0.303	-0.992
	FmpA: DMR_41090	5.581	3.045	3.436	-1.458	-2.908	-5.77
	FmpB: DMR_41100	1.86	2.552	2.32	2.95	-4.858	0.459
	MamEO-Cter: DMR_41070	3.499	3.653	2.72	1.705	1.606	0.433	** Negative values represent more abundant in Lysate
	Mad 23: DMR_40890	3.357	3.735	3.748	5.731	5.267	5.038
	Mad 28: DMR_40840	-8.966	-8	-8.655	2.374	0.599	-0.286
	MamK: DMR_40940	-0.88	-0.058	-1.381	1.078	0.537	-1.232
	Mad 20: DMR_40920	-0.757	-1.903	-2.032	0.103	0.483	2.077
	Mad25: DMR_40870	-0.186	-7.017	-8.087	-1.586	-2.162	-2.999

## Sheet: Figure 4D-F
Data for Figure 4D-F
	Data for Figure 4D				Data for Figure 4E				Data for Figure 4F
	Crystals per cell				Magnetosome Length				Magnetosome Shape Factor
	fmpA2	fmpB2	WT		fmpA2	fmpB2	WT		fmpA2	fmpB2	WT
	2	4	10		47.673	39.539	60.553		1.23196	1.31841	2.02539
	1	4	13		25.814	39.874	46.96		1.14908	1.29046	1.41749
	1	3	8		42.332	27.185	60.34		1.72516	1.37291	1.7024
	2	6	6		36.398	53.819	54.932		1.15689	1.78813	1.72802
	1	3	16		26.655	11.629	68.255		1.3864	1.03204	2.19611
	3	2	7		37.834	28.603	84.854		1.60456	1.13463	3.19998
	0	3	14		35.723	22.676	55.506		1.38434	1.1359	1.81019
	4	4	12		29.543	30.518	48.539		1.11043	1.00039	1.55823
	1	5	7		36.015	39.063	79.015		1.26506	1.43345	2.36714
	1	2	13		22.495	31.623	57.897		1.0564	1.26119	2.02784
	2	2	8		29.624	32.198	55.152		1.21023	1.20945	1.74499
	0	3	14		28.687	34.04	54.799		1.18458	1.18511	1.49397
	2	3	4		29.793	25.856	67.077		1.12771	1.30448	2.12249
	5	3	9		26.339	49.801	69.823		1.36274	1.82609	2.11887
	2	0	9		64.731	16.888	50.316		2.32427	1.19858	1.83474
	2	2	13		33.923	34.274	32.874		1.61308	1.06448	1.69769
	1	1	9		31.891	50.071	52.919		1.58717	1.26174	1.96974
	2	4	7		37.382	38.351	66.991		1.00368	1.48688	2.15689
	2	4	6		25.399	30.221	62.403		1.14261	1.34627	1.99575
	4	4	7		22.066	32.35	56.4		1.16993	1.23182	1.66834
	3	8	10		29.749	35.486	45.453		1.14055	1.25246	1.48007
	3	1	9		30.347	36.448	41.109		1.10313	1.26939	1.55958
	2	3	12		24.563	39.462	44		1.20095	1.22094	1.96087
	2	4	9		35.204	32.889	55.255		1.10305	1.41361	2.31163
	1	4	9		30.826	50.451	76.891		1.14014	1.31705	2.53164
	0	1	10		21.064	40.196	60.838		1.1206	1.36078	2.10994
	2	4	10		51.411	35.075	49.906		1.00189	1.76079	1.66664
	0	2	14		20.401	15.969	69.097		1.17402	1.25041	2.21004
	0	3	13		40.257	33.078	53.989		1.01623	1.27164	1.70436
	3	3	5		38.296	21.437	51.709		1.02481	1.02169	1.64103
	4	6	11		40.706	23.337	35.306		1.05582	1.35767	1.44036
	4	0	10		32.315	24.453	33.431		1.04051	1.47405	1.28526
	1	3	11		19.842	46.305	53.946		1.15153	1.53085	1.77577
	1	3	8		24.411	19.099	52		1.17558	1.05003	1.64677
	1	0	10		55.819	18.825	46.384		1.01425	1.0707	1.45756
	5	3	17		55.604	17.178	40.457		2.37644	1.06286	1.35172
	1	6	13		30.129	39.653	22.819		1.10072	1.54635	1.08142
	2	0	13		23.59	53.282	44.081		1.05999	2.10692	1.61144
	0	1	2		24.964	20.119	59.601		1.0069	1.16221	1.87248
	0	6	12		43.678	38.932	71.361		1.05236	1.38116	2.02575
	3	3	12		38.859	24.254	52.82		1.04829	1.25995	1.80643
	0	3	21		17.089	47.922	34.687		1.04976	1.65004	1.30011
	0	2	9		25.164	40.561	49.129		1.05909	1.51596	1.44221
	4	4	12		35.881	42.664	46.13		1.40688	1.61925	1.6186
	4	1	10		51.159	18.267	49.358		2.03537	1.25884	1.43721
	1	2	10		35.873	28.264	19.423		1.13185	1.21393	1.07559
	1	4	11		33.102	41.017	52.431		1.00979	1.30873	1.88134
	2	2	12		25.585	40.638	50.324		1.05514	1.38088	1.63709
	3	3	14		47.256	34.16	46.84		1.42359	1.44483	1.73218
	1	4	5		48.327	25.13	44.531		1.01111	1.01976	1.48022
	5	2	9		30.567	32.553	47.459		1.21096	1.43728	1.4856
	3	3	14		20.684	19.175	72.94		1.19388	1.02	2.54741
	4	4	9		48.745	18.506	50.771		1.19802	1.0056	1.58982
	3	8	13		36.853	18.374	29.55		1.17213	1.25789	1.0819
	1	4	14		49.475	44.223	46.994		1.99351	1.74031	1.43572
	3	2	5		27.799	48.127	37.563		1.26532	1.49812	1.24831
	2	4	16		30.999	21.162	49.017		1.19581	1.40183	1.57005
	3	2	11		37.066	41.333	18.787		1.52635	1.63184	1.05409
	0	7	8		23.751	31.684	51.481		1.04386	1.21516	1.84811
	3	2	10		20.535	20.341	45.777		1.08473	1.06386	1.50781
	3	5	10		33.557	15.655	46.417		1.02224	1.2517	1.6301
	4	3	11		23.984	38.85	47.444		1.18815	1.10567	1.5623
	0	0	11		21.473	36.445	49.203		1.09017	1.03305	1.63145
	3	2	12		30.996	34.823	72.485		1.01314	1.08774	2.60335
	4	4	14		46.785	38.528	49.791		1.11864	1.05075	1.54228
	6	2	11		50.29	13.552	30.091		1.04142	1.22432	1.1642
	1	3	14		39.561	27.505	62.673		1.3726	1.10378	2.04333
	0	2	11		37.71	28.911	28.077		1.34525	1.04131	1.29668
	1	5	12		24.792	27.037	51.967		1.67197	1.2322	1.83655
	2	4	12		28.184	35.256	37.771		1.13921	1.46656	1.32094
	2	0	9		21.529	22.256	62.968		1.00645	1.13026	1.76589
	4	1	14		39.27	11.749	45.168		1.34027	1.12581	1.36583
	0	6	10		17.068	20.719	34.151		1.1362	1.26505	1.3176
	5	2	13		32.596	21.58	62.551		1.42658	1.14659	2.11693
	2	4	8		38.563	21.871	38.392		1.21085	1.01007	1.37414
	4	0	8		42.146	53.675	48.029		1.33222	2.16615	1.66173
	2	1	11		42.66	32.549	17.258		1.00975	1.27758	1.10848
	3	0	11		31.168	44.278	54.448		1.23101	1.60929	1.57428
	2	4	13		41.401	18.803	24.638		1.00838	0.996819	1.25442
	3	0	13		17.489	38.68	29.15		1.29357	1.46933	1.38579
	2	3	7		40.222	38.602	49.217		1.24442	1.42886	1.58178
	0	3	11		30.475	11.14	50.18		1.27446	1.18221	1.65088
	1	1	14		36.744	29.83	56.019		1.11481	1.35449	1.70576
	4	0	9		40.657	50.894	61.844		1.29	1.8321	2.0918
	1	2	6		44.606	29.862	62.564		1.2382	1.09089	2.21176
	3	2	6		41.505	11.169	16.077		1.01298	1.09136	1.00381
	2	3	13		29.731	19.348	46.592		1.19738	1.26822	1.48
	0	3	13		36.305	15.131	45.993		1.19134	1.28218	1.47859
	1	4	19		41.294	43.1	55.715		1.3871	1.63227	1.75243
	2	0	9		48.382	39.209	54.877		1.30318	1.45921	1.635
	2	2	9		38.597	49.742	33.733		1.10205	1.92478	1.34577
	1	4	15		44.731	20.967	40.95		1.17189	1.09855	1.45321
	0	2	8		37.7	19.369	52.32		1.73206	1.00482	1.47513
	1	2	19		26.734	17.861	53.13		1.17352	1.07785	1.64571
	0	1	11		43.598	24.792	30.708		1.41603	1.31209	1.13418
	0	3	10		57.066	12.909	14.371		1.55956	1.00679	1.14382
	2	2	10		44.022	21.339	54.867		1.23194	1.25229	1.57149
	0	2	9		50.029	22.255	66.058		1.40373	1.08741	2.05545
	1	1	15		38.444	20.047	25.94		1.02824	1.12807	1.02437
	1	2	12		28.805	25.55	66.537		1.04971	1.30557	2.03166
	0	3	10		48.098	37.389	89.163		2.02714	1.29092	2.77524
	0	1	10		46.886	39.843	56.494		1.03958	1.56819	1.64112
	0	4	7		35.472	26.93	49.978		1.33831	1.01946	1.71404
	1	2	13		43.168	29.914	69.18		1.62432	1.24011	2.33448
	1	3	13		37.02	32.211	52.035		1.28403	1.36783	1.62518
	1	1	11		26.605	46.267	63.667		1.16724	1.06951	1.98835
	1	1	13		24.693	30.8	64.643		1.19284	1.22276	2.10372
	0	2	10		40.93		43.017		1.9841		1.54799
	0	0	9				46.667				1.53808
	1	0	11				34.625				1.39578
	1	2	10				50.363				1.52735
	2	2	11				59.718				1.58744
	1	3	9								1.17292
	2	1	15								1.76142
	1	4	17								1.84595
	3	5	11								1.90195
	2	1	12
	1	1	12
	1	1	11
	1	3	16
	1	4	9
	0	1	15
	1	2	7
	0	2	7
	1	1	16
	1	0	15
	2	5	12
	1	4	18
	2	1	11
	1	1	8
	1	0	13
	2	2	15
	0	3	15
	1	2	14
	1	1	15
	2	2	22
	1	3	13
	1	3	9
	1	1	19
	2	3	15
	1	3	15
	1	2	15
	2	4	21
	1	3	14
	0	6	21
	0	2	9
	0	8	25
	0	1	17
	1	4	14
	1	2	18
	1	3	10
	1	4	17
	1	5	16
	0	3	14
	4	1	17
	3	2	10
	5	4	12
	1	3	12
	1	2	12
	1	4	9
	1	4	7
	2	2	10
	0	1	10
	0	5	12
	0	2	11
	0	2	12
	0	5	15
	1	2	10
	1	0	16
	1	2	10
	0	0	17
	0	5	8
	0	5	12
	1	7	19
	0	4	15
	0	0	15
	0	2	9
	3	2	15
	1	2	27
	1	2	11
	1	2	9
	0	2	11
	2	3	16
	3	6	18
	1	2	11
	4	1	17
	2	6	15
	2	8	13
	1	5	16
	2	1	20
	2	1	13
	1	4	12
	1	2	11
	3	2	18
	3	3	15
	3	3	9
	3	3	15
	1	6	17
	2	2	15
	1	4	14

## Sheet: Figure 4I-J, Sup Figure 4 & 7
Data used for Figure 4I-J and Supplemental Figures 4 and 7
	Data for Supplemental Figure 7B					Data for Supplemental Figure 7C					Data for Supplemental Figure 7D						Data for Supplemental Figure 7E
	Chain Placement					Magnetosome Distribution					Chain phenotype						Subchain phenotype
	Positive curvature	Mid cell	Transverse	Negative curvature	No Crystals	Center	One side	One pole	Pole to pole	No Crystals	Clustered	Dispersed	Chain in line	Multiple chains	Single crystal	No Crystals	Line	Clustered	Rings	No subchains	No Crystals
∆mad10	40	45.5	0.5	14	0	36.5	38	24.5	1	0	95	3.5	1.5	0	0	0	0.5	3.5	0	96	0
∆mad20	17	9.5	70.5	3	0	7	18	0.5	74.5	0	0	100	0	0	0	0	20.7833	21.5833	57.1333	0.5	0
∆mad23	0.5	0.5	98	1	0	0	1	0	99	0	0	100	0	0	0	0	65.0833	27.7083	6.20833	1	0
∆mad25	5	5.5	89	0.5	0	3	5.5	0	91.5	0	1	96.5	2.5	0	0	0	31.8699	58.2114	8.45528	1.46341	0
∆mad26	3.5	2	94	0.5	0	4	5	0	91	0	3.5	96.5	0	0	0	0	8.08333	81.4167	10	0.5	0
∆mad28	1.5	37	60.5	1	0	24.2574	29.703	0	46.0396	0	0.462963	4.16667	66.6667	28.7037	0	0	98.75	0.5	0.75	0	0
∆mamK	96.5	3.5	0	0	0	17	77	1	5	0	0.490196	0	20.098	79.4118	0	0	11.5288	0	1.25313	87.218	0
fmpA2	13.9303	33.8308	19.403	10.9453	21.8905	29	25	7	17	22	0	42.5	0	0	35.5	22	1	1	0	76	22
fmpB2	20.398	17.9104	44.7761	7.9602	8.95522	17.9104	37.3134	3.9801	31.8408	8.95522	0	71.5	5	0	14.5	9	12.5	0	0	78.5	9
WT	95.0249	0.995025	3.9801	0	0	1	0.5	0	98.5	0	0	3	97	0	0	0	98.8036	0.696429	0	0.5	0
	Data for Figure 4I
	Chain in a line phenotype
	fmpA2	0
	fmpB2	5
	WT	97
	Data for Figure 4J
	Positive curvature localization
	fmpA2	13.9303
	fmpB2	20.398
	WT	95.0249
	Data for Supplemental Figure 4G
	Positive curvature localization
	∆mad10	40
	∆mad20	17
	∆mad23	0.5
	∆mad25	5
	∆mad26	3.5
	∆mad28	1.5
	∆mamK	96.5
	WT	95.0249
	Data for Supplemental Figure 4H
		Chain in line	Multiple chains	Crystals in a line
	∆mad10	1.5	0	1.5	* Sum of single chain and multiple chains phenotypes for crystals in a line
	∆mad20	0	0	0
	∆mad23	0	0	0
	∆mad25	2.5	0	2.5
	∆mad26	0	0	0
	∆mad28	66.6667	28.7037	95.3704
	∆mamK	20.098	79.4118	99.5098
	WT	97	0	97
	Data for Supplemental Figure 4I
	Crystals Clustered
	∆mad10	95
	∆mad20	0
	∆mad23	0
	∆mad25	1
	∆mad26	3.5
	∆mad28	0.462963
	∆mamK	0.490196
	WT	0

[truncated: 20 more sheets: Figure 5N, Supplemental Figure 3A, Supplemental Figure 3B, Sup Figure 4B-C, Supplemental Figure 4D-F, Supplemental Figure 11A, Supplemental Figure 11B, Supplemental Figure 11C, Supplemental Figure 11D, Info for mutant tabs, ∆mad10, ∆mad20, ∆mad23,  ∆mad25, ∆mad26, ∆mad28, ∆mamK, fmpA2, fmpB2, WT]
